# Supplementary material for: Lineage-Specific Growth Curves Document Large Differences in Response of Individual Groups of Marine Bacteria to the Top-Down and Bottom-Up Controls
Source: mSystems. 2021 Sep 28;6(5):e00934-21. doi: 10.1128/mSystems.00934-21 (PMC8547455; doi:10.1128/mSystems.00934-21)
Supplement: TABLE S1 [file msystems.00934-21-st001.xlsx]

## Sheet: Sheet1
TOTAL BACTERIA						Growth rates (day-1)							AAP BACTERIA					Growth rates (day-1)
OTU	Phylum	Class	Order	Family	Genus	Control		Filtered	STDEV	Phosphate	STDEV		ASV	Phylum	Class	Family	Genus	Control	STDEV	Filtered	STDEV	Phosphate	STDEV
OTU_1	Proteobacteria	Gammaproteobacteria	Alteromonadales	Alteromonadaceae	Glaciecola	0.834815	0.301032	2.47059	0.623429	3.61515	0.722316		ASV_2	NA	NA	NA	NA	0.991324	0.268923	1.4152	0.0966174	2.30356	0.345538
OTU_112	Proteobacteria	Gammaproteobacteria	Alteromonadales	Alteromonadaceae	Alteromonas	0.412749	0.172981	1.66013	0.0199563	3.0676	0.644904		ASV_3	Proteobacteria	Gammaproteobacteria	Group_K	Group_K	0.983026	0.33463	1.44039	0.0744126	2.35045	0.31746
OTU_139	Proteobacteria	Gammaproteobacteria	Alteromonadales	Marinobacteraceae	Marinobacter	0.758416	0.444664	2.05746	0.364336	2.958	NA		ASV_4	Proteobacteria	Gammaproteobacteria	Group_K	Group_K	0.587415	0.150004	0.701312	0.247741	1.17066	0.317821
OTU_143	Proteobacteria	Gammaproteobacteria	Alteromonadales	Pseudoalteromonadaceae	Psychrosphaera	0.496216	NA	1.76002	0.185973	3.1577	1.06865		ASV_5	Proteobacteria	Alphaproteobacteria	Rhodobacteraceae	Nereida	0.317287	0.147552	1.83766	0.144526	3.05223	0.504556
OTU_22	Proteobacteria	Gammaproteobacteria	Alteromonadales	Pseudoalteromonadaceae	Pseudoalteromonas	1.2389	1.04667	1.74673	0.453431	2.8196	0.887769		ASV_6	Proteobacteria	Alphaproteobacteria	Rhodobacteraceae	Nereida	0.165935	NA	2.26935	1.02009	2.80978	0.553465
OTU_54	Proteobacteria	Gammaproteobacteria	Alteromonadales	Idiomarinaceae	Idiomarina	0.548075	0.228697	1.11343	0.125329	1.97005	0.693906		ASV_7	Proteobacteria	Gammaproteobacteria	Group_K	Group_K	0.609468	0.218661	0.861955	0.144432	1.08418	0.266478
OTU_94	Proteobacteria	Gammaproteobacteria	Alteromonadales	Colwelliaceae	Colwellia	0.520637	0.469314	2.49206	0.516392	4.28713	0.769626		ASV_8	Proteobacteria	Alphaproteobacteria	Rhodobacteraceae	Nereida	0.623577	0.0520459	1.86041	0.15521	2.96083	0.432809
OTU_181	Bdellovibrionota	Bdellovibrionia	Bacteriovoracales	Bacteriovoracaceae	Peredibacter	0.77212	NA	0.6595	NA	2.14773	NA		ASV_9	NA	NA	NA	NA	0.888626	0.188453	1.32644	0.110247	2.19907	0.320905
OTU_203	Bdellovibrionota	Bdellovibrionia	Bacteriovoracales	Bacteriovoracaceae	Halobacteriovorax	1.78534	NA	1.778	NA	1.16454	NA		ASV_10	Proteobacteria	Alphaproteobacteria	Rhodobacteraceae	Planktomarina	0.474804	0.225537	1.16164	0.0423203	1.99655	0.243507
OTU_247	Bdellovibrionota	Bdellovibrionia	Bacteriovoracales	Bacteriovoracaceae	NA			0.567212	NA				ASV_11	Proteobacteria	Gammaproteobacteria	Group_K	Group_K	1.24406	0.341926	1.25865	0.112348	1.9694	0.0857556
OTU_134	Bacteroidota	Rhodothermia	Balneolales	Balneolaceae	Balneola	0.66069	0.239537			0.831126	NA		ASV_12	Proteobacteria	Gammaproteobacteria	Group_K	Group_K	0.809997	0.326054	1.4104	0.0841521	2.15954	0.270631
OTU_202	Bacteroidota	Rhodothermia	Balneolales	Balneolaceae	Balneola	0.93854	0.585541	1.04375	NA	2.24887	0.118151		ASV_13	Proteobacteria	Alphaproteobacteria	Rhodobacteraceae	Thalassobacter	0.55066	0.103348	2.20059	0.487457	4.04851	0.750137
OTU_26	Bacteroidota	Rhodothermia	Balneolales	Balneolaceae	Balneola	0.898961	0.173361	0.54312	NA	1.55363	0.516955		ASV_14	Proteobacteria	Gammaproteobacteria	Group_K	Group_K	1.15119	0.22894	1.55807	0.240776	2.61605	0.450696
OTU_103	Proteobacteria	Gammaproteobacteria	Burkholderiales	MWH-UniP1_aquatic_group	NA	0.734882	0.394858	0.855812	0.496076	2.19331	1.99737		ASV_16	NA	NA	NA	NA	1.05336	0.328845	1.55505	0.0356795	2.3549	0.544132
OTU_113	Proteobacteria	Gammaproteobacteria	Burkholderiales	Alcaligenaceae	Pusillimonas	0.415185	0.228848	1.02302	0.0672994	2.28464	1.05092		ASV_18	Proteobacteria	Alphaproteobacteria	Rhodobacteraceae	Nereida	0.510185	0.187099	1.54502	0.254671	2.43569	0.305083
OTU_171	Proteobacteria	Gammaproteobacteria	Burkholderiales	Neisseriaceae	Neisseria			3.34891	NA				ASV_19	Proteobacteria	Gammaproteobacteria	Group_K	Group_K	0.522244	0.569518	0.711049	0.259865	0.790423	0.35267
OTU_43	Proteobacteria	Gammaproteobacteria	Burkholderiales	Methylophilaceae	OM43_clade	0.80928	0.468518	0.721794	NA	1.60262	0.70517		ASV_20	Proteobacteria	NA	NA	NA	1.01007	0.410565	1.43717	0.0839988	2.60251	0.599052
OTU_58	Proteobacteria	Gammaproteobacteria	Burkholderiales	Burkholderiaceae	Limnobacter	0.45733	0.149897	1.08893	0.868654	1.58164	0.69084		ASV_21	Proteobacteria	Gammaproteobacteria	Group_K	Group_K	1.01266	0.490748	1.72501	0.605626	2.64031	0.380345
OTU_71	Proteobacteria	Gammaproteobacteria	Burkholderiales	Methylophilaceae	OM43_clade	0.486537	0.0675597	1.55197	0.365626	1.84893	0.583958		ASV_22	Proteobacteria	Gammaproteobacteria	Group_K	Group_K	0.686277	0.434926	1.22995	0.442271	2.20457	0.274245
OTU_106	Campilobacterota	Campylobacteria	Campylobacterales	Arcobacteraceae	NA	0.282323	NA	3.25351	1.5403	5.38029	0.816158		ASV_23	Proteobacteria	Alphaproteobacteria	Rhodobacteraceae	Nereida	1.33483	1.94981	1.72579	0.171193	2.99636	0.416037
OTU_68	Campilobacterota	Campylobacteria	Campylobacterales	Arcobacteraceae	NA	0.960544	NA	3.1629	1.53865	5.25636	1.10401		ASV_24	Proteobacteria	Gammaproteobacteria	Group_K	Group_K	1.10387	0.423239	0.691015	0.0239359	1.21895	0.297105
OTU_82	Campilobacterota	Campylobacteria	Campylobacterales	Arcobacteraceae	NA	0.529529	0.0622124	2.88335	1.46956	4.43913	0.894342		ASV_25	Proteobacteria	Gammaproteobacteria	Group_K	Group_K	0.924332	0.245468	1.67643	0.184257	2.4016	0.245292
OTU_157	Proteobacteria	Alphaproteobacteria	Caulobacterales	Caulobacteraceae	Brevundimonas	0.376087	0.222863	0.791452	NA	0.980006	NA		ASV_26	NA	NA	NA	NA	1.3532	0.125256	1.13509	0.354248	2.35517	0.351072
OTU_161	Proteobacteria	Alphaproteobacteria	Caulobacterales	Caulobacteraceae	Brevundimonas			1.35665	NA	2.54012	2.52605		ASV_27	Proteobacteria	Gammaproteobacteria	Group_K	Group_K	1.1651	0.408071	1.54788	0.0193047	2.14432	0.231344
OTU_187	Proteobacteria	Alphaproteobacteria	Caulobacterales	Caulobacteraceae	Phenylobacterium			0.909815	0.536475	2.20799	NA		ASV_28	NA	NA	NA	NA	0.772219	0.162112	1.62591	0.16394	2.36565	0.056961
OTU_212	Proteobacteria	Alphaproteobacteria	Caulobacterales	Hyphomonadaceae	Oceanicaulis	0.890005	0.240857			1.85509	NA		ASV_29	Proteobacteria	Alphaproteobacteria	Rhodobacteraceae	NA	0.505412	0.379451	1.86919	0.286121	2.69152	0.977826
OTU_87	Proteobacteria	Alphaproteobacteria	Caulobacterales	Caulobacteraceae	Brevundimonas			0.869716	0.397421	1.38782	0.725586		ASV_30	Proteobacteria	Gammaproteobacteria	Group_K	Group_K	0.441715	0.415558	0.598116	0.559228	0.838803	0.249395
OTU_14	Proteobacteria	Gammaproteobacteria	Cellvibrionales	Halieaceae	OM60(NOR5)_clade	0.829118	0.309256	1.88634	0.404228	2.91989	0.53225		ASV_31	Proteobacteria	Alphaproteobacteria	Rhodospirillaceae	unculturedThalassobaculum			0.921868	0.178108	1.44272	0.943104
OTU_148	Proteobacteria	Gammaproteobacteria	Cellvibrionales	Spongiibacteraceae	NA	0.967834	NA	1.61199	0.323874	2.4517	0.483627		ASV_32	Proteobacteria	Gammaproteobacteria	Group_K	Group_K	0.765433	0.400581	0.77858	0.155209	1.00882	0.231356
OTU_15	Proteobacteria	Gammaproteobacteria	Cellvibrionales	Halieaceae	OM60(NOR5)_clade	0.854329	0.269278	1.108	0.316469	1.36777	0.639912		ASV_33	Proteobacteria	Alphaproteobacteria	Rhodobacteraceae	NA			2.70632	0.216327	2.98958	0.636133
OTU_81	Proteobacteria	Gammaproteobacteria	Cellvibrionales	Porticoccaceae	SAR92_clade	1.27701	0.511784	1.43231	NA	2.50856	0.551289		ASV_34	Proteobacteria	Alphaproteobacteria	Rhodobacteraceae	Thalassobacter			1.86773	0.547421	2.67275	0.387518
OTU_89	Proteobacteria	Gammaproteobacteria	Cellvibrionales	Halieaceae	OM60(NOR5)_clade	0.910874	0.36336	2.44376	0.506595	4.33448	0.415069		ASV_36	Proteobacteria	Alphaproteobacteria	Rhodobacteraceae	Cognatiyoonia	0.0414144	NA	1.52068	0.252392	2.41579	0.467212
OTU_132	Proteobacteria	Gammaproteobacteria	Coxiellales	Coxiellaceae	Coxiella	0.660574	0.646955	1.4514	NA	0.661066	NA		ASV_37	Proteobacteria	Alphaproteobacteria	Rhodobacteraceae	Nereida	0.766377	0.474214	1.40261	0.168208	1.93097	0.406165
OTU_101	Bacteroidota	Bacteroidia	Cytophagales	Cyclobacteriaceae	NA	0.708848	0.132558	0.987041	NA	2.59591	2.25769		ASV_38	Proteobacteria	Gammaproteobacteria	Group_K	Group_K	0.669985	0.0091026	1.15158	0.404587	1.89125	0.348444
OTU_142	Bacteroidota	Bacteroidia	Cytophagales	Cyclobacteriaceae	NA	0.840039	0.439788	1.2368	0.755626	1.83017	1.95467		ASV_39	Proteobacteria	Gammaproteobacteria	Group_K	Group_K	0.873009	0.455069	0.740954	0.251617	1.30425	0.480092
OTU_192	Bacteroidota	Bacteroidia	Cytophagales	Cyclobacteriaceae	Marinoscillum	0.953561	NA	0.492791	NA	2.19582	0.84368		ASV_40	Proteobacteria	Gammaproteobacteria	Group_K	Group_K	2.18109	1.97859	2.08251	1.4717	3.4384	1.17205
OTU_91	Bacteroidota	Bacteroidia	Cytophagales	Spirosomaceae	Persicitalea			0.463903	0.0908772	0.632059	0.359233		ASV_41	Proteobacteria	Gammaproteobacteria	Group_K	Group_K	0.85292	0.303643	0.676876	0.175194	1.16194	0.371285
OTU_230	Proteobacteria	Alphaproteobacteria	Defluviicoccales	NA	NA	0.826394	NA			2.9057	NA		ASV_42	Proteobacteria	Gammaproteobacteria	Group_K	Group_K	0.662463	NA	1.05873	0.45198	1.0207	0.349089
OTU_72	Proteobacteria	Gammaproteobacteria	Ectothiorhodospirales	Ectothiorhodospiraceae	NA	0.699011	0.0302118			1.20293	0.919967		ASV_43	NA	NA	NA	NA	0.868878	0.226626	1.25468	0.354231	2.17417	0.276453
OTU_10	Bacteroidota	Bacteroidia	Flavobacteriales	Flavobacteriaceae	Polaribacter	0.573183	0.153289	2.04793	0.408348	3.61259	0.755357		ASV_44	Proteobacteria	Alphaproteobacteria	Rhodobacteraceae	Nereida			1.35253	0.192107	2.24169	0.433678
OTU_121	Bacteroidota	Bacteroidia	Flavobacteriales	Flavobacteriaceae	NS5_marine_group	0.41987	0.144054	0.590837	NA	1.91278	0.938988		ASV_46	Proteobacteria	Gammaproteobacteria	Group_K	Group_K	0.734827	0.972435	1.09883	0.362071	1.79872	0.301403
OTU_126	Bacteroidota	Bacteroidia	Flavobacteriales	Flavobacteriaceae	Muricauda	0.7405	0.582064	1.44804	0.664947	1.88186	0.27244		ASV_47	Proteobacteria	Gammaproteobacteria	Group_K	Group_K	0.793225	NA	0.935807	0.293795	1.79355	0.310641
OTU_154	Bacteroidota	Bacteroidia	Flavobacteriales	Flavobacteriaceae	Arenibacter	0.899021	0.544809	1.07254	0.549026	2.08983	0.892524		ASV_48	Proteobacteria	Gammaproteobacteria	Group_K	Group_K	1.26555	0.607781	3.00391	NA	2.26775	NA
OTU_95	Bacteroidota	Bacteroidia	Flavobacteriales	Flavobacteriaceae	NS4_marine_group	0.548729	0.208745	1.33954	0.652739	1.63337	0.92659		ASV_49	NA	NA	NA	NA			1.36713	NA	1.77018	0.428013
OTU_16	Bacteroidota	Bacteroidia	Flavobacteriales	Flavobacteriaceae	Croceitalea	0.902394	0.375433	1.433	0.0349073	2.19169	NA		ASV_50	Proteobacteria	Gammaproteobacteria	Group_K	Group_K	0.401082	NA	1.80391	NA	1.48341	0.365431
OTU_17	Bacteroidota	Bacteroidia	Flavobacteriales	Flavobacteriaceae	NS5_marine_group	0.76108	0.243783	0.745605	0.176519	1.71249	0.65209		ASV_52	NA	NA	NA	NA	1.23355	0.522837	1.69882	NA	2.58562	1.04073
OTU_19	Bacteroidota	Bacteroidia	Flavobacteriales	Flavobacteriaceae	NS5_marine_group	0.69992	0.231164	1.48687	0.177933	2.37197	0.505984		ASV_53	Proteobacteria	Gammaproteobacteria	Group_K	Group_K	0.542323	0.367205	0.646998	NA	1.42658	NA
OTU_23	Bacteroidota	Bacteroidia	Flavobacteriales	Flavobacteriaceae	NS3a_marine_group	0.754216	0.256602	2.18839	0.126156	3.55857	0.614161		ASV_54	Proteobacteria	Gammaproteobacteria	Group_K	Group_K	0.848626	0.399167	0.893521	0.0465538	1.61633	0.0911632
OTU_34	Bacteroidota	Bacteroidia	Flavobacteriales	Flavobacteriaceae	NS5_marine_group	0.718872	0.330407	0.324318	0.255035	1.92792	0.65015		ASV_55	Proteobacteria	Gammaproteobacteria	Group_K	Group_K	0.605971	0.127089	1.58957	1.19808	1.50748	0.962164
OTU_37	Bacteroidota	Bacteroidia	Flavobacteriales	Flavobacteriaceae	NS5_marine_group	0.826094	0.288484	0.665867	0.186814	1.88235	0.103016		ASV_61	Proteobacteria	Gammaproteobacteria	Group_K	Group_K	1.52676	0.257269	0.82144	0.322208	1.04289	0.0777062
OTU_39	Bacteroidota	Bacteroidia	Flavobacteriales	NS7_marine_group	NA	0.895751	0.176078	0.465416	0.0954902	1.88789	0.476336		ASV_62	Proteobacteria	Alphaproteobacteria	Rhodobacteraceae	NA			1.48235	0.199555	2.05394	0.626098
OTU_40	Bacteroidota	Bacteroidia	Flavobacteriales	Flavobacteriaceae	NS5_marine_group	0.738302	0.223536	0.608565	0.185008	1.83741	0.560444		ASV_63	Proteobacteria	Alphaproteobacteria	Rhodobacteraceae	GroupE			2.08702	0.970596	1.82029	0.182813
OTU_41	Bacteroidota	Bacteroidia	Flavobacteriales	Flavobacteriaceae	NS5_marine_group	0.681852	0.168835	0.635941	0.192553	1.48707	0.432405		ASV_64	Proteobacteria	Gammaproteobacteria	Group_K	Group_K	0.342398	0.459615	0.643621	0.225945	1.03432	NA
OTU_6	Bacteroidota	Bacteroidia	Flavobacteriales	Flavobacteriaceae	NS5_marine_group	0.801238	0.233461	0.581419	0.0816554	1.70703	0.852121		ASV_68	Proteobacteria	Gammaproteobacteria	Group_K	Group_K	0.479822	NA	1.20874	NA	1.07658	0.520691
OTU_77	Bacteroidota	Bacteroidia	Flavobacteriales	Flavobacteriaceae	NS5_marine_group	0.544914	0.0975691			2.46365	0.763283		ASV_70	Proteobacteria	Gammaproteobacteria	Group_K	Group_K	1.01718	NA	1.36568	NA	1.47605	0.0771065
OTU_8	Bacteroidota	Bacteroidia	Flavobacteriales	Flavobacteriaceae	NS4_marine_group	0.789002	0.204803	0.734299	0.121297	1.27896	NA		ASV_72	Proteobacteria	Alphaproteobacteria	Rhodobacteraceae	NA			1.0078	0.567485	0.948349	0.299626
OTU_84	Bacteroidota	Bacteroidia	Flavobacteriales	Flavobacteriaceae	NS4_marine_group	0.611372	0.159635			1.29047	0.463897		ASV_73	Proteobacteria	Alphaproteobacteria	Rhodobacteraceae	GroupG			1.08313	NA	1.57104	0.29474
OTU_93	Bacteroidota	Bacteroidia	Flavobacteriales	Cryomorphaceae	Vicingus			0.419547	0.291361	1.881	0.820045		ASV_74	Proteobacteria	Alphaproteobacteria	Rhodobacteraceae	NA			1.13888	NA	1.61103	0.582783
OTU_155	Bacteroidota	Bacteroidia	Flavobacteriales	Cryomorphaceae	NA	0.61658	0.064882			3.08845	NA		ASV_78	Proteobacteria	Alphaproteobacteria	Rhodobacteraceae	Planktomarina			0.987967	0.302441	2.532	0.419443
OTU_29	Bacteroidota	Bacteroidia	Flavobacteriales	Cryomorphaceae	NA	0.819718	0.130191	0.910494	0.215561	2.24839	0.782477		ASV_100	NA	NA	NA	NA			1.68203	NA	2.66084	NA
OTU_31	Bacteroidota	Bacteroidia	Flavobacteriales	Cryomorphaceae	NA	1.11829	0.308859	3.05546	NA				ASV_99	Proteobacteria	Gammaproteobacteria	Group_K	Group_K	1.86728	1.54111	0.798218	NA
OTU_115	Patescibacteria	Gracilibacteria	JGI_0000069-P22	NA	NA	0.381036	0.126582			2.00286	NA		ASV_122	Proteobacteria	Gammaproteobacteria	Group_K	Group_K			1.36902
OTU_55	Proteobacteria	Gammaproteobacteria	KI89A_clade	NA	NA	0.910413	0.338091	1.36047	0.644496	2.45761	0.593441
OTU_62	Proteobacteria	Alphaproteobacteria	Kordiimonadales	Kordiimonadaceae	Kordiimonas			0.709436	0.141542	1.85484	0.817695
OTU_131	Actinobacteriota	Actinobacteria	Micrococcales	Microbacteriaceae	NA	0.690979	NA	2.22111	NA
OTU_201	Actinobacteriota	Actinobacteria	Micrococcales	Microbacteriaceae	Candidatus_Aquiluna	0.509541	0.585104	3.01651	NA	3.48092	NA
OTU_116	Actinobacteriota	Actinobacteria	PeM15	NA	NA	0.610417	0.266874	1.47959	NA
OTU_12	Proteobacteria	Gammaproteobacteria	Oceanospirillales	Nitrincolaceae	Marinobacterium	1.34475	0.637214	3.57446	1.09342	5.67838	0.619624
OTU_20	Proteobacteria	Gammaproteobacteria	Oceanospirillales	Litoricolaceae	Litoricola	0.945234	0.439572	3.05675	0.85718	4.91244	0.643828
OTU_9	Proteobacteria	Gammaproteobacteria	Oceanospirillales	Litoricolaceae	Litoricola	1.04997	0.387812	1.45377	0.33459	2.57242	0.415792
OTU_162	Proteobacteria	Gammaproteobacteria	Oceanospirillales	Oleiphilaceae	Oleiphilus	1.43638	NA	1.87621	NA	2.08011	NA
OTU_167	Proteobacteria	Gammaproteobacteria	Oceanospirillales	Pseudohongiellaceae	Pseudohongiella			1.97187	NA	0.69824	NA
OTU_172	Proteobacteria	Gammaproteobacteria	Oceanospirillales	Pseudohongiellaceae	Pseudohongiella	1.13448	0.957898	1.51378	0.343376	1.68893	NA
OTU_49	Proteobacteria	Gammaproteobacteria	Oceanospirillales	Pseudohongiellaceae	Pseudohongiella	1.00548	0.447505	2.11873	0.475797	2.98938	0.0627927
OTU_86	Proteobacteria	Gammaproteobacteria	Oceanospirillales	Pseudohongiellaceae	Pseudohongiella			1.13568	0.206039	2.3292	1.25204
OTU_18	Proteobacteria	Gammaproteobacteria	Oceanospirillales	Alcanivoracaceae1	Alcanivorax	0.477051	0.18338	1.20665	0.542716	2.01255	0.836696
OTU_173	Proteobacteria	Gammaproteobacteria	Oceanospirillales	Marinomonadaceae	Marinomonas			2.46492	NA	5.19431	NA
OTU_163	Proteobacteria	Gammaproteobacteria	Oceanospirillales	Marinomonadaceae	Marinomonas	0.713747	NA	2.97581	1.10098	5.46076	0.91386
OTU_24	Proteobacteria	Gammaproteobacteria	Oceanospirillales	Halomonadaceae	Halomonas	0.580204	0.106604	1.31407	0.189328	2.33599	0.777946
OTU_208	Proteobacteria	Gammaproteobacteria	Oceanospirillales	Saccharospirillaceae	Reinekea	0.635432	NA	2.14311	0.374967	2.95392	0.222429
OTU_51	Proteobacteria	Gammaproteobacteria	Oceanospirillales	Saccharospirillaceae	NA	0.540804	NA	2.38298	0.602242	4.14187	0.669231
OTU_7	Proteobacteria	Gammaproteobacteria	Oceanospirillales	Saccharospirillaceae	Spongiispira	0.805499	0.0880335	2.20698	0.507871	3.871	0.706725
OTU_156	Proteobacteria	Gammaproteobacteria	Oceanospirillales	Saccharospirillaceae	Oleispira	0.540804	NA	1.9761	0.491392	2.99446	0.429907
OTU_199	Proteobacteria	Gammaproteobacteria	Oceanospirillales	Saccharospirillaceae	Saccharospirillum	0.181481	NA	2.28968	0.593036	2.83308	0.944034
OTU_198	Verrucomicrobiota	Verrucomicrobiae	Opitutales	Puniceicoccaceae	MB11C04_marine_group	1.27172	NA			2.09154	NA
OTU_207	Verrucomicrobiota	Verrucomicrobiae	Opitutales	Puniceicoccaceae	MB11C04_marine_group	1.08039	NA	2.07847	NA	3.40481	NA
OTU_259	Verrucomicrobiota	Verrucomicrobiae	Opitutales	Puniceicoccaceae	MB11C04_marine_group	0.889055	NA	2.17642	NA
OTU_195	Proteobacteria	Alphaproteobacteria	Parvibaculales	OCS116_clade	NA	0.940383	0.607778	0.707643	NA
OTU_98	Proteobacteria	Alphaproteobacteria	Parvibaculales	PS1_clade	NA	0.788457	0.1073	1.02416	0.188036	1.08536	0.46813
OTU_27	Planctomycetota	Planctomycetes	Pirellulales	Pirellulaceae	NA	0.441097	0.200201	0.906718	0.39461	1.40138	1.19996
OTU_99	Planctomycetota	Planctomycetes	Planctomycetales	Gimesiaceae	Gimesia	0.541814	NA	0.631042	0.537116	0.946395	0.290147
OTU_33	Proteobacteria	Gammaproteobacteria	Pseudomonadales	Pseudomonadaceae	Pseudomonas	0.640122	NA	0.776409	0.18357	1.33949	0.767159
OTU_117	Proteobacteria	Alphaproteobacteria	Puniceispirillales	SAR116_clade	NA	0.858873	0.606709	2.41187	0.753861	2.16463	0.836907
OTU_44	Proteobacteria	Alphaproteobacteria	Puniceispirillales	SAR116_clade	Candidatus_Puniceispirillum	0.896118	0.820213	1.37373	0.764836	1.70805	0.524882
OTU_53	Proteobacteria	Alphaproteobacteria	Puniceispirillales	SAR116_clade	NA	0.900283	0.433492	0.935596	0.490364	1.80751	0.754568
OTU_57	Proteobacteria	Alphaproteobacteria	Puniceispirillales	SAR116_clade	NA	0.968146	0.527756	0.855902	NA	1.55298	0.619695
OTU_70	Proteobacteria	Alphaproteobacteria	Puniceispirillales	SAR116_clade	NA	1.31231	1.00137	1.21705	0.557931	2.33402	0.702061
OTU_74	Proteobacteria	Alphaproteobacteria	Puniceispirillales	SAR116_clade	NA	0.88783	0.360826	1.30291	0.466344	1.8117	0.284861
OTU_80	Proteobacteria	Alphaproteobacteria	Puniceispirillales	SAR116_clade	NA	1.50412	1.60272	1.17016	NA	1.44557	NA
OTU_122	Proteobacteria	Alphaproteobacteria	Reyranellales	Reyranellaceae	Reyranella			0.884808	NA	0.436066	NA
OTU_104	Proteobacteria	Alphaproteobacteria	Rhizobiales	Rhizobiaceae	NA			1.56387	0.0408775	1.58679	0.662139
OTU_110	Proteobacteria	Alphaproteobacteria	Rhizobiales	Rhizobiaceae	Nitratireductor			0.700223	NA	1.32019	NA
OTU_118	Proteobacteria	Alphaproteobacteria	Rhizobiales	Rhizobiaceae	NA	0.193731	NA	1.46768	0.522642	2.27762	1.64767
OTU_138	Proteobacteria	Alphaproteobacteria	Rhizobiales	NA	NA	0.867054	0.0887329	3.49201	NA
OTU_85	Proteobacteria	Alphaproteobacteria	Rhizobiales	Devosiaceae	Devosia	0.307935	0.102988	1.15545	0.198774	1.41332	0.707761
OTU_96	Proteobacteria	Alphaproteobacteria	Rhizobiales	Devosiaceae	Pelagibacterium			1.63566	0.387697	1.16305	0.196855
OTU_11	Proteobacteria	Alphaproteobacteria	Rhodobacterales	Rhodobacteraceae	Litorimicrobium	0.483794	0.18631	2.43902	0.416875	3.5232	0.749811
OTU_13	Proteobacteria	Alphaproteobacteria	Rhodobacterales	Rhodobacteraceae	NA	0.604411	0.432285	0.690341	0.0135921	1.49182	0.637054
OTU_135	Proteobacteria	Alphaproteobacteria	Rhodobacterales	Rhodobacteraceae	Sulfitobacter			3.10368	0.818788	2.98988	1.12459
OTU_175	Proteobacteria	Alphaproteobacteria	Rhodobacterales	Rhodobacteraceae	NA			1.75025	NA	2.10235	NA
OTU_179	Proteobacteria	Alphaproteobacteria	Rhodobacterales	Rhodobacteraceae	Pseudorhodobacter			2.14488	0.931785	1.91049	0.4343
OTU_2	Proteobacteria	Alphaproteobacteria	Rhodobacterales	Rhodobacteraceae	Nereida	0.494286	0.21679	2.91745	0.626065	4.04376	0.867891
OTU_206	Proteobacteria	Alphaproteobacteria	Rhodobacterales	Rhodobacteraceae	Yoonia-Loktanella	0.31819	0.258945			2.29565	NA
OTU_28	Proteobacteria	Alphaproteobacteria	Rhodobacterales	Rhodobacteraceae	HIMB11	0.716514	0.14731	1.2598	0.131348	2.00023	0.862835
OTU_4	Proteobacteria	Alphaproteobacteria	Rhodobacterales	Rhodobacteraceae	NA	0.699568	0.282374	2.78757	0.727256	3.46182	0.833365
OTU_42	Proteobacteria	Alphaproteobacteria	Rhodobacterales	Rhodobacteraceae	Planktomarina	0.594628	0.230453	2.1217	0.278782	2.75595	0.565976
OTU_5	Proteobacteria	Alphaproteobacteria	Rhodobacterales	Rhodobacteraceae	NA	0.39127	0.261825	4.76559	0.772262	5.69727	0.681325
OTU_67	Proteobacteria	Alphaproteobacteria	Rhodobacterales	Rhodobacteraceae	NA	0.283772	0.0909583	2.73597	0.441143	3.0431	0.91801
OTU_69	Proteobacteria	Alphaproteobacteria	Rhodobacterales	Rhodobacteraceae	Jannaschia	0.705976	0.264227	3.02018	0.483171	2.79598	1.61321
OTU_90	Proteobacteria	Alphaproteobacteria	Rhodobacterales	Rhodobacteraceae	NA	0.780403	0.548689			1.44169	0.415069
OTU_56	Proteobacteria	Alphaproteobacteria	Rhodospirillales	AEGEAN-169_marine_group	NA	0.768188	0.627502	1.1854	0.149249	2.06309	1.11961
OTU_63	Proteobacteria	Alphaproteobacteria	Rhodospirillales	Thalassospiraceae	Thalassospira	0.85057	0.355421	2.42941	1.01466	3.43439	0.699829
OTU_107	Proteobacteria	Alphaproteobacteria	Rickettsiales	S25-593	NA	1.32814	0.806291	0.869347	0.509242	2.38114	0.468211
OTU_151	Proteobacteria	Alphaproteobacteria	Rickettsiales	S25-593	NA	0.998638	0.567478	1.43505	NA	1.7588	NA
OTU_251	Proteobacteria	Alphaproteobacteria	Rickettsiales	S25-593	NA			1.80792	NA
OTU_109	Proteobacteria	Alphaproteobacteria	SAR11_clade	Clade_IV	NA	1.16633	0.825714	1.61832	0.89504	3.14186	NA
OTU_119	Proteobacteria	Alphaproteobacteria	SAR11_clade	Clade_IV	NA	1.02814	0.414231			2.22132	0.553353
OTU_165	Proteobacteria	Alphaproteobacteria	SAR11_clade	Clade_III	NA	0.656724	0.442787	0.33		0.973772	NA
OTU_21	Proteobacteria	Alphaproteobacteria	SAR11_clade	Clade_I	NA	1.07289	0.871686	0.765749	0.565046	1.6738	0.89022
OTU_35	Proteobacteria	Alphaproteobacteria	SAR11_clade	Clade_II	NA	0.903686	0.508273	0.904356	0.435202	1.91509	0.747028
OTU_120	Proteobacteria	Gammaproteobacteria	SAR86_clade	NA	NA	0.877516	0.230284	1.52845	0.162324	2.50274	NA
OTU_128	Proteobacteria	Gammaproteobacteria	SAR86_clade	NA	NA	0.508048	0.212015	1.22215	1.21586	2.56946	0.746273
OTU_166	Proteobacteria	Gammaproteobacteria	SAR86_clade	NA	NA	0.591979	0.328934	0.973	NA	1.43211	0.900167
OTU_184	Proteobacteria	Gammaproteobacteria	SAR86_clade	NA	NA	0.900276	0.314158	2.00278	0.330825	2.41213	NA
OTU_48	Proteobacteria	Gammaproteobacteria	SAR86_clade	NA	NA	0.907074	0.358666	0.864034	0.42893	2.04649	0.783744
OTU_50	Proteobacteria	Alphaproteobacteria	Sphingomonadales	Sphingomonadaceae	Erythrobacter	0.34544	NA	1.25816	0.801629	0.850409	0.557648
OTU_220	Proteobacteria	Alphaproteobacteria	Thalassobaculales	Nisaeaceae	OM75_clade	1.48876	0.839248			2.76249	NA
OTU_75	Proteobacteria	Alphaproteobacteria	Thalassobaculales	Oceanibaculaceae	Oceanibaculum			1.23538	0.452989	1.65156	0.480768
OTU_45	Proteobacteria	Gammaproteobacteria	Thiotrichales	Thiotrichaceae	NA	0.584713	0.135607	0.531688	0.00777929	1.53701	0.867731
OTU_215	Proteobacteria	Gammaproteobacteria	Vibrionales	Vibrionaceae	NA	0.569578	0.535479	1.13029	NA	2.18521	0.55926
OTU_266	Proteobacteria	Gammaproteobacteria	Xanthomonadales	Xanthomonadaceae	Stenotrophomonas	0.230877	0.174809	1.63983	NA
OTU_197	NA	NA	NA	NA	NA			0.790789	NA	2.28469	1.42029
OTU_207	Proteobacteria	Alphaproteobacteria	Puniceispirillales	SAR116_clade	NA			2.07847	NA	3.40481	NA
	Bold numbers - value for that particular growth rate was calculated as the slope of regression over averaged values of replicates
	NA - not available, meaning that the value of growth rate was obtained from one replicate only
